# Supplementary material for: How to Regulate the Infringements of Geographical Indications of Agricultural Products—An Empirical Study on Judicial Documents in China
Source: Int J Environ Res Public Health. 2023 Mar 11;20(6):4946. doi: 10.3390/ijerph20064946 (PMC10049200; doi:10.3390/ijerph20064946)
Supplement: Supplementary file 1 [file ijerph-20-04946-s001.zip › Raw Data.xlsx]

## Sheet: Sheet1
Case Name	Case index number
Jiangsu Xuyi Lobster Association v. Zhang Sucheng (case regarding dispute over trademark infringement)	(2014) Kunzhi Minchuzi No.0243
Jiangsu Xuyi Lobster Association v. Xu Jian (case regarding dispute over trademark infringement)	(2014) Su Zhongzhi Minchuzi No.00192
Jiangsu Xuyi Lobster Association v. Qian Guoyou (case regarding dispute over trademark infringement)	(2014) Su Zhongzhi Minchuzi No.00306
Jiangsu Xuyi Lobster Association v. Cai Gang (case regarding dispute over trademark infringement)	(2014) Su Zhongzhi Minchuzi No.00307
Jiangsu Xuyi Lobster Association v. Li Peng (case regarding dispute over trademark infringement)	(2014) Su Zhongzhi Minchuzi No.00308
Hangzhou Xihu Longjing Tea Industry Association v. Chen Churong(appeal case regarding dispute over trademark infringement)	(2014) Sui Zhong Zhong Zhimin Zi No.1350
Zhejiang Tea Group Co., Ltd. v. Hangzhou Shifeng Tea Co., Ltd.(appeal case regarding dispute over trademark infringement)	(2014) Zhe Hangzhi Zhong No.203
Jiangsu Xuyi Lobster Association v. Jing Yigui (case regarding dispute over trademark infringement)	(2014) Taizhongzhi Minchuzi No.78
Jiangsu Xuyi Lobster Association v. Yu Xiaoyong (case regarding dispute over trademark infringement)	(2014) Taizhongzhi Minchuzi No.79
Jiangsu Sheyang Rice Association v. Ge Zhucun (case regarding dispute over trademark infringement)	(2014) Yanzhi Minchuzi No.00034
Jiangsu Xuyi Lobster Association v. Cheng Xingqin (case regarding dispute over trademark infringement)	(2014) Yuanzhi Minchuzi No.00063
Jiangsu Xuyi Lobster Association v. Lu Fuping (case regarding dispute over trademark infringement)	(2014) Yuanzhi Minchuzi No.00109
Wuchang city Rice Association v. Beijing Hanjieshengda Business Center et al.(case regarding dispute over trademark infringement)	(2015) Fengmin (Zhi) Chuzi No.16837
Wuchang city Rice Association and Beijing Survival Source Grain and Oil Sales Center, Shenyang Odocheng Grain Trading Co., Ltd. and Beijing Xinfadi Agricultural Products Co., Ltd.(case regarding dispute over trademark infringement)	(2015) Fengmin (Zhi) Chuzi No.17762
Zhejiang Agricultural Technology Promotion Center v. Hangzhou Hebin Tesco Life Shopping Co., Ltd. et al.(case regarding dispute over trademark infringement)	(2015) Hangzhichuzi No.00013
Jiangsu Xuyi Lobster Association v. Beijing Xinfadi Agricultural Products Electronic Trading Center Co., Ltd.(case regarding dispute over trademark infringement)	(2015) Huai Zhongzhi Minchu No.00440
Wuchang city Rice Association v. Jinan Huaiyin Yongxing Da Grain and Oil Sales Department, et al.(case regarding dispute over trademark infringement)	(2015) Jimin Sanchu No.921
Wuchang city Rice Association v. Linyi Hengda Rice Industry Co., Ltd.(case regarding dispute over trademark infringement)	(2015) Jimin Sanchu No.922
Hangzhou Xihu Longjing Tea Industry Association v. Shanghai Changning Yuanhong Tea Shop (case regarding dispute over trademark infringement)	(2015) Min Minsan (Zhi) Chu No.1407
Hangzhou Xihu Longjing Tea Industry Association v. Shanghai Dongming Tea Industry Co., Ltd.(case regarding dispute over trademark infringement)	(2015) Min Minsan (Zhi) Chu No.1408
Hangzhou Xihu Longjing Tea Industry Association v. Shanghai Yumin Tea Industry Co., Ltd.(case regarding dispute over trademark infringement)	(2015)Pu Minsan (Zhi) Chu No.665
Jiangsu Xuyi Lobster Association v. Xuzhou wuyue Renjia Catering Entertainment Co., Ltd.(appeal case regarding dispute over trademark infringement)	(2015) Su Zhi Minzhong No.00068
Tea Station of Anji County Agriculture Bureau v. Gusu Wanqichang Pu 'er Tea Shop (case regarding dispute over trademark infringement)	(2015) Su Zhongzhi Minchu No.00140
Hangzhou Xihu Longjing Tea Industry Association v. Wuxi Beitang Lingxuan Tea Firm(case regarding dispute over trademark infringement)	(2015) Xibin Zhi Minchu No.00158
Hangzhou Xihu Longjing Tea Industry Association v. Zhang Enli (appeal case regarding dispute over trademark infringement)	(2015) Yue Zhi Minzhong No.106
Hangzhou Xihu Longjing Tea Industry Association v. Xu Jianfu (appeal case regarding dispute over trademark infringement)	(2015) Yue Zhi Minzhong No.202
Longjing Tea Industry Association of Xihu District of Hangzhou v. Guangzhou Tea Growers Trading Co., Ltd.( appeal case regarding dispute over trademark infringement)	(2015) Yue Zhi Minzhong No.2
Hangzhou Xihu Longjing Tea Industry Association v.Yu Xixin and Guangzhou Zhenhai Trading Co., Ltd.( appeal case regarding dispute over trademark infringement)	(2015) Yue Zhi Minzhong No.90
Hangzhou Xihu Longjing Tea Industry Association v. Ningbo Jiangdong Chuchan Baiwei Tea Culture Communication Co., Ltd.(appeal case regarding dispute over trademark infringement)	(2015) Zhe Zhi Zhong No.106
Sheyang County Rice Association v. Hanxia Grain Sales Department of Zhenxin Street, Jiading District, Shanghai(case regarding dispute over trademark infringement)	(2016) Hu 0107 Minchu No.17721
Longjing Tea Industry Association of Xihu District, Hangzhou v. Longchang Tea Business Department of Zhabei District, Shanghai(case regarding dispute over trademark infringement)	(2016) Hu 0107 Minchu No.22634
Longjing Tea Industry Association of Xihu District, Hangzhou v Boya Tea Company of Zhenxin Street, Jiading District, Shanghai (case regarding dispute over trademark infringement)	(2016) Hu 0107 Minchu No.22635
Longjing Tea Industry Association of Xihu District, Hangzhou v. Qishang Tea Merchant of Zhenxin Street, Jiading District, Shanghai.(case regarding dispute over trademark infringement)	(2016) Hu 0107 Minchu No.22980
Longjing Tea Industry Association of Xihu District, Hangzhou v. Tonghao Tea Merchant of Zhenxin Street, Jiading District, Shanghai.(case regarding dispute over trademark infringement)	(2016) Hu 0107 Minchu No.22982
Longjing Tea Industry Association of Xihu District, Hangzhou v. Yushang Tea Merchant of Zhenxin Street, Jiading District, Shanghai.(case regarding dispute over trademark infringement)	(2016) Hu 0107 Minchu No.22983
Longjing Tea Industry Association of Xihu District, Hangzhou v. Zhonglaipin Tea Merchant of Zhenxin Street, Jiading District, Shanghai.(case regarding dispute over trademark infringement)	(2016) Hu 0107 Minchu No.22984
Longjing Tea Industry Association of Xihu District, Hangzhou v. Suyuan Tea Merchant of Zhenxin Street, Jiading District, Shanghai.(case regarding dispute over trademark infringement)	(2016) Hu 0107 Minchu No.22986
Longjing Tea Industry Association of Xihu District, Hangzhou v. Yunsheng Tea Merchant of Zhenxin Street, Jiading District, Shanghai.(case regarding dispute over trademark infringement)	(2016) Hu 0107 Minchu No.22987
Longjing Tea Industry Association of Xihu District, Hangzhou v. Luming Tea Merchant of Zhenxin Street, Jiading District, Shanghai.(case regarding dispute over trademark infringement)	(2016) Hu 0107 Minchu No.22989
Wuchang city Rice Association v. Meng Guofeng Grain and Oil Business Department of Qingguang Town, Beichen District, Tianjin, Liaozhong County Xiaoyudian polished rice processing factory, et al.(case regarding dispute over trademark infringement)	(2016) Jin 01 Minchu No.62
Wuchang city Rice Association v. Zhangliufeng Grain Sales Center in Beichen District of Tianjin and Diwang Grain Processing Factory in Shenyang.(case regarding dispute over trademark infringement)	(2016) Jin 01 Minchu No.63
Panjin Rice Association v Xinda Grain and Oil Store in Beichen District of Tianjin and Xinxing Rice Processing Factory in Luannan County.(case regarding dispute over trademark infringement)	(2016) Jin 01 Minchu No.64
Sheyang County Rice Association v. Yimin Grain Management Department of Zhenxin Street, Jiading District, Shanghai, et al.(case regarding dispute over trademark infringement)	(2016) Su 09 Minchu No.121
Sheyang County Rice Association v. Guolong Grain Management Department, Zhenxin Street, Jiading District, Shanghai et al.(case regarding dispute over trademark infringement)	(2016) Su 09 Minchu No.37
Sheyang County Rice Association v. xinghua city Yinshan Refined Rice Factory and Shanghai Baoshan Yulong Grain and Oil Business Department.(case regarding dispute over trademark infringement)	(2016) Su 12 Minchu No.64
Anji County Agricultural Bureau Tea Station v. gusu district Wanqichang Pu 'er Tea Shop ( appeal case regarding dispute over trademark infringement)	(2016) Su Minzhong No.488
Hangzhou Xihu Longjing Tea Industry Association v. Lin Shengbiao and Guangzhou Yaoyi Tea City Market Management Co., Ltd.( appeal case regarding dispute over trademark infringement)	(2016) Yue 73 Minzhong No.359
Longjing Tea Industry Association of Xihu District, Hangzhou v. Shangshang Tea Firm of Zhenxin Street, Jiading District, Shanghai.( appeal case regarding dispute over trademark infringement)	(2017) Hu 73 Minzhong No.187
Longjing Tea Industry Association of Xihu District, Hangzhou v. Tonghao Tea Store of Zhenxin Street, Jiading District, Shanghai.( appeal case regarding dispute over trademark infringement)	(2017) Hu 73 Minzhong No.188
Longjing Tea Industry Association of Xihu District, Hangzhou v. Yushang Tea Store of Zhenxin Street, Jiading District, Shanghai.( appeal case regarding dispute over trademark infringement)	(2017) Hu 73 Minzhong No.189
Longjing Tea Industry Association of Xihu District, Hangzhou v. Zhonglaipin Tea Firm of Zhenxin Street, Jiading District, Shanghai.( appeal case regarding dispute over trademark infringement)	(2017) Hu 73 Minzhong No.190
Longjing Tea Industry Association of Xihu District, Hangzhou v. Traceable Tea Firm of Zhenxin Street, Jiading District, Shanghai.( appeal case regarding dispute over trademark infringement)	(2017) Hu 73 Minzhong No.191
Hangzhou Xihu Longjing Tea Industry Association v. Yun Sheng Tea Store, Zhenxin Street, Jiading District, Shanghai.( appeal case regarding dispute over trademark infringement)	(2017) Hu 73 Minzhong No.192
Hangzhou Xihu Longjing Tea Industry Association v. Luming Literature Tea Store, Zhenxin Street, Jiading District, Shanghai.( appeal case regarding dispute over trademark infringement)	(2017) Hu 73 Minzhong No.193
Longjing Tea Industry Association of Xihu District, Hangzhou v. Boya Tea Store of Zhenxin Street, Jiading District, Shanghai.( appeal case regarding dispute over trademark infringement)	(2017) Hu 73 Minzhong No.329
Panjin Rice Association v. Kuichang Grain and Oil Sales Center of wuqing district, Tianjin, etc.(case regarding dispute over trademark infringement)	(2017) Jin 01 Minchu No.404
Panjin Rice Association v. Chen Qijun Seasoning Wholesale Center, Xiqing District, Tianjin(case regarding dispute over trademark infringement)	(2017) Jin 01 Minchu No.405
Panjin Rice Association v. Guo Kun Grain and Oil Store and Liu Ruitong, Baodi District, Tianjin.(case regarding dispute over trademark infringement)	(2017) Jin 01 Minchu No.407
Sheyang County Rice Association v. Shanghai Hongqi Cereals, Oils and Foods Co., Ltd. and Xiangshui Heyuan Rice Factory.(case regarding dispute over trademark infringement)	(2017) Su 09 Minchu No.44
Zhejiang Agricultural Technology Extension Center v. Enshi Chenguang Ecological Agriculture Development Co., Ltd.(case regarding dispute over trademark infringement)	(2017) Zhe 0110 Minchu No.7073
Hangzhou Xihu Longjing Tea Industry Association v. Tonglu Shihao mountain products Co., Ltd.(case regarding dispute over trademark infringement)	(2017) Zhe 8601 Minchu No.1042
Anji County Agricultural Bureau Tea Station v. Zhude Tea Store, Zhenxin Street, Jiading District, Shanghai.(case regarding dispute over trademark infringement)	(2018) Hu 0107 Minchu No.8659
Anji County Agricultural Bureau Tea Station v. Zhude Tea Store, Zhenxin Street, Jiading District, Shanghai.( appeal case regarding dispute over trademark infringement)	(2018) Hu 73 Minzhong No.393
Sheyang Rice Association v. Wang Dehan and Xiedu Luyuan Grain Processing Factory in Caiqiao Town, Binhai County.(case regarding dispute over trademark infringement)	(2018) Su 09 Minchu No.17
Sheyang County Rice Association v. Yuren Grain and Oil Management Department of Yexie Town, Songjiang District, Shanghai and Xingguo Grain and Oil Processing Factory of Binhai County.(case regarding dispute over trademark infringement)	(2018) Su 09 Minchu No.67
Longjing Tea Industry Association in Xihu District of Hangzhou v. Yihu Tea House in Qixing Street of Xinchang County and Hangzhou Alibaba Advertising Co., Ltd.(case regarding dispute over trademark infringement)	(2018) Zhe 06 Minchu No.940
Longjing Tea Industry Association of Xihu District of Hangzhou v. Jinhua Shengu Tea Co., Ltd.(case regarding dispute over trademark infringement)	(2018) Zhe 07 Minchu No.337
Longjing Tea Industry Association of Xihu District of Hangzhou v. Hongming Tea Shop of Songyang County and Hangzhou Alibaba Advertising Co., Ltd.(case regarding dispute over trademark infringement)	(2018) Zhe 11 Minchu No.84
Chengdu Pidu District Food Industry Association v. Chengdu Pilin Food Co., Ltd. and Laoling Henry Seasoned Food Co., Ltd.(case regarding dispute over trademark infringement)	(2019) Chuan 01 Minchu No.4981
Korla Xiangli Association of Bayinguoleng Mongolian Autonomous Prefecture v. Harbin No.1 Branch of Beijing Hualian General Supermarket Co., Ltd.	(2019) Hei Minzhong No.610
Chengdu Pidu District Food Industry Association v. Tianjin Beichen District Century Zhandong Non-staple Food Seasoning Department.(case regarding dispute over trademark infringement)	(2019) Jin 02 Zhi Minchu No.485
Chengdu Pidu District Food Industry Association v. Tianjin Jinnan District Fuzhiyuan Xingwang Non-staple Food Sales Department.(case regarding dispute over trademark infringement)	(2019) Jin 02 Zhi Minchu No.486
Chengdu Pidu District Food Industry Association v. Tianjin Jinnan District Jicang Xiaodou Non-staple Food Sales Department.(case regarding dispute over trademark infringement)	(2019) Jin 02 Zhi Minchu No.487
Chengdu Pidu District Food Industry Association v. Xiaofeng Seasoning Wholesale Center, Beichen District, Tianjin(case regarding dispute over trademark infringement)	(2019) Jin 02 Zhi Minchu No.488
Chengdu Pidu District Food Industry Association v. Wang Guangwen Non-staple Food Sales Department of Jinnan District, Tianjin.(case regarding dispute over trademark infringement)	(2019) Jin 02 Zhi Minchu No.489
Chengdu Pidu District Food Industry Association v. Tianjin Jiale Weiye Non-staple Food Seasoning Department.(case regarding dispute over trademark infringement)	(2019) Jin 02 Zhi Minchu No.491
Chengdu Pidu District Food Industry Association v. Tianjin Jingzhu Shunfa Oil Non-staple Food Store.(case regarding dispute over trademark infringement)	(2019) Jin 02 Zhi Minchu No.493
Chengdu Pidu District Food Industry Association v. Tianjin Dongli District Lingjianjia Non-staple Food Sales Center.(case regarding dispute over trademark infringement)	(2019) Jin 03 Zhi Minchu No.463
Chengdu Pidu District Food Industry Association v. Zhao Yufeng Cereal Sales Department of Dongli District, Tianjin.(case regarding dispute over trademark infringement)	(2019) Jin 03 Zhi Minchu No.468
Chengdu Pidu District Food Industry Association v. Tianjin Dongli District Xuqiu Non-staple Food Seasoning Store.(case regarding dispute over trademark infringement)	(2019) Jin 03 Zhi Minchu No.471
Chengdu Pidu District Food Industry Association v. Tianjin Tianlong Pepper Food Co., Ltd. and Yuhua District Baolin Seasoning Firm.(case regarding dispute over trademark infringement)	(2019) Jin 03 Zhi Minchu No.784
Wuchang city Rice Association v. Beijing Shunxin Shimen International Agricultural Products Wholesale Market Group Co., Ltd. et al.(case regarding dispute over trademark infringement)	(2019) Jing 0101 Minchu No.17833
Wuchang city Rice Association v. Beijing Shunxin Shimen International Agricultural Products Wholesale Market Group Co., Ltd. et al.(case regarding dispute over trademark infringement)	(2019) Jing 0101 Minchu No.19285
Wuchang city Rice Association v. Beijing Shunxin Shimen International Agricultural Products Wholesale Market Group Co., Ltd. et al.(case regarding dispute over trademark infringement)	(2019) Jing 0101 Minchu No.19286
Wuchang city Rice Association v. Beijing Huangcunqiao Agricultural and Sideline Products Comprehensive Market Co., Ltd. et al.(case regarding dispute over trademark infringement)	(2019) Jing 0102 Minchu No.44044
Wuchang city Rice Association v. Beijing Huangcunqiao Agricultural and Sideline Products Comprehensive Market Co., Ltd. et al.(case regarding dispute over trademark infringement)	(2019) Jing 0102 Minchu No.44067
Longjing Tea Industry Association of Xihu District, Hangzhou v. Jijing Tea Garden of Laoshan District.( appeal case regarding dispute over trademark infringement)	(2019) Lu 02 Minzhong No.7393
Wuchang city Rice Association v. Fujian Wanxingcheng Supermarket Co., Ltd. Jinjiang Quanan Branch and Fujian Wanxingcheng Supermarket Co., Ltd.(case regarding dispute over trademark infringement)	(2019) Min 0582 Minchu No.3029
Wuchang city Rice Association v. Jinjiang Gongcheng Department Store Co., Ltd. and Hou Gongcheng(case regarding dispute over trademark infringement)	(2019) Min 0582 Minchu No.3031
Wuchang city Rice Association v. Quanzhou Lidelong Supermarket Co., Ltd. Jinjiang No.3 Branch and Quanzhou Lidelong Supermarket Co., Ltd.(case regarding dispute over trademark infringement)	(2019) Min 0582 Minchu No.3221
Wuchang city Rice Association v. Quanzhou Lidelong Supermarket Co., Ltd. Jinjiang No.2 Branch and Quanzhou Lidelong Supermarket Co., Ltd.(case regarding dispute over trademark infringement)	(2019) Min 0582 Minchu No.3222
Chengdu Pidu District Food Industry Association v. Pengtao Dried Vegetable Seasoning Wholesale Department, Yanta District, Xi 'an City.(case regarding dispute over trademark infringement)	(2019) Shaan 0113 Minchu No.868
Chengdu Pidu District Food Industry Association v. Beitang District Multiflavor Condiment Store.(case regarding dispute over trademark infringement)	(2019) Su 0211 Minchu No.6633
Wuchang city Rice Association v. Hengyuan Grain and Oil Store of Shenyang Economic and Technological Development Zone and Shenyang Lvheyuan Rice Industry Co., Ltd.(case regarding dispute over trademark infringement)	(2019) Liao 0192 Minchu No.1252
Sheyang County Rice Association v. Junkui Grain and Oil Business Department of Yexie Town, Songjiang District, Shanghai and Mingzhong Rice Factory of Binhai County.(case regarding dispute over trademark infringement)	(2019) Su 09 Minchu No.340
Sheyang County Rice Association v. Shanghai Fengxian Longfei Grain and Oil Business Department and Binhai Mingzhong Rice Factory.(case regarding dispute over trademark infringement)	(2019) Su 09 Minchu No.341
Chengdu Pidu District Food Industry Association v. Xiaohu Dry Goods Wholesale Department, Yaohai District, Hefei City(case regarding dispute over trademark infringement)	(2019) Wan 01 Minchu No.1671
Chengdu Pidu District Food Industry Association v. Hefei Yaohai District Hongxin Condiment Wholesale Department.(case regarding dispute over trademark infringement)	(2019) Wan 01 Minchu No.1678
Chengdu Pidu District Food Industry Association v. Hefei Yaohai District Laojiang Pickles Wholesale Department.(case regarding dispute over trademark infringement)	(2019) Wan 01 Minchu No.1679
Chengdu Pidu District Food Industry Association v. Wuwei Laowang dried salted duck spice wholesale department, Yaohai District, Hefei City(case regarding dispute over trademark infringement)	(2019) Wan 01 Minchu No.1917
Chengdu Pidu District Food Industry Association v. Zhenghong Condiment Firm, Yaohai District, Hefei City.(case regarding dispute over trademark infringement)	(2019) Wan 01 Minchu No.1918
Chengdu Pidu District Food Industry Association v. Hefei Yaohai District Small and Medium Dry Goods Condiment Wholesale Department.(case regarding dispute over trademark infringement)	(2019) Wan 01 Minchu No.1920
Chengdu Pidu District Food Industry Association v. Zhengzhou Guancheng District Chenjia Food Store.(case regarding dispute over trademark infringement)	(2019) Yu 0104 Zhi Minchu No.200
Xiantao Rice Industry Association v Guangzhou Yidong Rice Industry Co., Ltd. and Yingshang Chenghou Rice Industry Co., Ltd.(case regarding dispute over trademark infringement)	(2019) Yue 0105 Minchu No.9810
Xiantao Rice Industry Association v. Qianjiang Xianguwang Rice Industry Co., Ltd. and Guangzhou Baiyun District Fuzhiyuan Supermarket.(case regarding dispute over trademark infringement)	(2019) Yue 0111 Minchu No.23911
Xiantao Rice Industry Association v. Guangzhou Rubao Rice Industry Co., Ltd. and Guangzhou Baixiangyuan Rice Industry Co., Ltd.(case regarding dispute over trademark infringement)	(2019) Yue 0115 Minchu No.4011
Xiantao City Rice Association v. Shenzhen Jialiang Rice Industry Co., Ltd.(case regarding dispute over trademark infringement)	(2019) Yue 0305 Minchu No.6715
Xiantao Rice Industry Association v. Hubei Xinheneng Modern Agriculture Co., Ltd. and Xu Youcai(case regarding dispute over trademark infringement)	(2019) Yue 0604 Minchu No.7015
Xiantao Rice Industry Association v. Mintian Grain and Oil Wholesale Department of da li, Nanhai District, Foshan City and honghu city Honglin Grain and Oil Development Co., Ltd.(case regarding dispute over trademark infringement)	(2019) Yue 0604 Minchu No.9463
Xiantao Rice Industry Association v. luoshan county Mantanghong Grain Industry Co., Ltd. and Jianying Grain and Oil Store in Taihe Town, Qingxin District, Qingyuan City.(case regarding dispute over trademark infringement)	(2019) Yue 1802 Minchu No.2095
Longjing Tea Industry Association of Xihu District of Hangzhou v. Biyang Tea Factory of Songyang County.(case regarding dispute over trademark infringement)	(2019) Zhe 11 Minchu No.143
Korla Fragrant Pear Association of Bayinguoleng Mongolian Autonomous Prefecture v. Langyu Fruit Shop and Wang Jianxun, Chengdu High-tech Zone.(case regarding dispute over trademark infringement)	(2020) Chuan 0191 Minchu No.2633
Chengdu Pidu District Food Industry Association, Sichuan Chuanweixing Food Co., Ltd. and Chongqing Spicy Family Agricultural Development Co., Ltd.(case regarding dispute over trademark infringement)	(2020) Chuan 0193 Minchu No.1501
Fuzhou Rice Factory v. wuchang city Wufa Rice Industry Co., Ltd. Civil judgment of second instance on trademark infringement dispute.( appeal case regarding dispute over trademark infringement)	(2020) Chuan 01 Minzhong No.12913
Korla Xiangli Association of Bayinguoleng Mongolian Autonomous Prefecture v. Langyu Fruit Shop of Chengdu High-tech Zone.( appeal case regarding dispute over trademark infringement)	(2020) Chuan 01 Minzhong No.17480
Korla Xiangli Association of Bayinguoleng Mongolian Autonomous Prefecture v. Fresh Fruit Hui Fruit Supermarket in Fucheng District, Mianyang City.(case regarding dispute over trademark infringement)	(2020) Chuan 07 Minchu No.269
Aksu Apple Association v. Hubei Songyuan fruit industry co., ltd.(case regarding dispute over trademark infringement)	(2020) E 05 Zhi Minchu No.132
Aksu Apple Association v. Fresh and Good Fruit and Vegetable Convenience Store in Xiling District of Yichang City and Li Haiying Fruit Store in Xiling District of Yichang City.(case regarding dispute over trademark infringement)	(2020) E 05 Zhi Minchu No.151
Aksu Apple Association v. Haoyou Fresh Supermarket, Xiling District, Yichang City(case regarding dispute over trademark infringement)	(2020) E 05 Zhi Minchu No.152
Aksu Apple Association v. Yichang Wanfu Industry and Trade Co., Ltd.(case regarding dispute over trademark infringement)	(2020) E 05 Zhi Minchu No.156
Qianxi Forestry Society v. Qinhuangdao Yanshan Chestnut Food Co., Ltd.(case regarding dispute over trademark infringement)	(2020) Ji 03 Zhi Minchu No.116
Aksu Apple Association v. Dengfeng Fruit & Food Sales Department, Liunan District, Liuzhou City(case regarding dispute over trademark infringement)	(2020) GUI 02 Minchu No.19
Apple Association of Aksu Region v. Xiuguo Fruit Sales Department of Liunan District of Liuzhou City.(case regarding dispute over trademark infringement)	(2020) GUI 02 Minchu No.20
Korla Xiangli Association of Bayinguoleng Mongolian Autonomous Prefecture v. Shanghai Xunmeng Information Technology Co., Ltd. et al.(case regarding dispute over trademark infringement)	(2020) Hu 0104 Minchu No.13166
Aksu Apple Association v. Shanghai Huaguo Fruit Trading Co., Ltd.(case regarding dispute over trademark infringement)	(2020) Hu 0115 Minchu No.78472
Wuchang city Rice Association v. Shanghai Xunmeng Information Technology Co., Ltd. et al.(case regarding dispute over trademark infringement)	(2020) Ji 10 Zhi Minchu No.93
Korla Fragrant Pear Association of Bayinguoleng Mongolian Autonomous Prefecture v. Beijing JD.COM Sanbai Liushidu Electronic Commerce Co., Ltd. et al.(case regarding dispute over trademark infringement)	(2020) Jing 0102 Minchu No.30495
Wuchang city Rice Association v Beijing Dingcheng Xinglong Trading Co., Ltd.( appeal case regarding dispute over trademark infringement)	(2020) Jing 73 Minzhong No.43
Wuchang city Rice Association v. Beijing Genggu Grain and Oil Trading Co., Ltd. et al.( appeal case regarding dispute over trademark infringement)	(2020) Jing 73 Minzhong No.718
Wuchang city Rice Association v. Beijing Shijia Hongli Grain and Oil Wholesale Department et al.( appeal case regarding dispute over trademark infringement)	(2020) Jing 73 Minzhong No.737
Wuchang city Rice Association v. Beijing Jiahe Xingshun Grain and Oil Trading Co., Ltd. et al.( appeal case regarding dispute over trademark infringement)	(2020) Jing 73 Minzhong No.39
Aksu Apple Association v. Jinan Luhong Fruit and Vegetable Co., Ltd.(case regarding dispute over trademark infringement)	(2020) Lu 0102 Minchu No.14867
Bayinguoleng Korla Fragrant Pear Association of Mongolia Autonomous Region v. Dongyuan Community Chain Store of Shandong Yiyuan Lewanjia Wine Food Co., Ltd. and Shandong Yiyuan Lewanjia Wine Food Co., Ltd.(case regarding dispute over trademark infringement)	(2020) Lu 0323 Minchu No.4630
Bayinguoleng Korla Fragrant Pear Association of Mongolia Autonomous Region v. Lejia Supermarket of Lishan Sub-district Office of Yiyuan County and Dongyuan Community Chain Store of Shandong Yiyuan Lewanjia Wine Food Co., Ltd.(case regarding dispute over trademark infringement)	(2020) Lu 0323 Minchu No.4631
Korla Fragrant Pear Association of Bayinguoleng Mongolian Autonomous Prefecture v. Yishui Oriental Supermarket and Yishui New Oriental Supermarket Co., Ltd.(case regarding dispute over trademark infringement)	(2020) Lu 13 Minchu No.495
Aksu Apple Association v. Haoxin Fruit Industry, Liaocheng Economic and Technological Development Zone(case regarding dispute over trademark infringement)	(2020) Lu 1581 Minchu No.3816
Anxi County Tea Industry Management Committee Office (Anxi County Tea Industry Corporation) v. Xiamen Kaihuang Kangguozhi Fresh Food Co., Ltd.(case regarding dispute over trademark infringement)	(2020) Min 0206 Minchu No.11173
Longjing Tea Industry Association of Xihu District, Hangzhou v. Chen Hong Tea Shop in Dongyu District, Putian City.(case regarding dispute over trademark infringement)	(2020) Min 03 Minchu No.158
Longjing Tea Industry Association of Xihu District of Hangzhou v. Jiangkou Deze Trading Firm of Hanjiang District of Putian City.(case regarding dispute over trademark infringement)	(2020) Min 03 Minchu No.159
Longjing Tea Industry Association of Xihu District, Hangzhou v. Yuan Shi Cai Tea Shop in Chengxiang District, Putian City.(case regarding dispute over trademark infringement)	(2020) Min 03 Minchu No.160
Aksu region Apple Association v. Xining Chengbei Liulaoda Fruit Sales Department(case regarding dispute over trademark infringement)	(2020) Qing 01 Zhi Minchu No.35
Aksu Apple Association v. the Northern Song Dynasty Fruit Firm in Xining City(case regarding dispute over trademark infringement)	(2020) Qing 01 Zhi Minchu No.38
Aksu Apple Association v. Chenyanru Fruit Sales Department in Chengbei District of Xining City(case regarding dispute over trademark infringement)	(2020) Qing 01 Zhi Minchu No.39
Aksu region Apple Association v. Xining Chengbei Liulaoda Fruit Sales Department(appeal case regarding dispute over trademark infringement)	(2020) Qing Zhi Minzhong No.16
Aksu region Apple Association v. Xining Chengbei Chencheng Fruit Store( appeal case regarding dispute over trademark infringement)	(2020) Qing Zhi Minzhong No.17
Aksu region Apple Association v. Xining City Beisongshi Fruit Store( appeal case regarding dispute over trademark infringement)	(2020) Qing Zhi Minzhong No.18
Aksu apple association v chenyanru fruit sales department, Chengbei district, Xining city( appeal case regarding dispute over trademark infringement)	(2020) Qing Zhi Minzhong No.19
Akesu Apple Association v. Xining Chengbei Xingmin Fruit and Vegetable Store( appeal case regarding dispute over trademark infringement)	(2020) Qing Zhi Minzhong No.20
Chengdu Pidu District Food Industry Association v. Xi 'an Yanta District Weizhiyuan Seasoning Non-staple Food Store.(case regarding dispute over trademark infringement)	(2020) Shaan 0113 Minchu No.835
Chengdu Pidu District Food Industry Association v. Xixian Yanta District Jiaxiang Non-staple Food Dry Adjustment Wholesale Department.(case regarding dispute over trademark infringement)	(2020) Shaan 0113 Minchu No.844
Korla Xiangli Association of Bayinguoleng Mongolian Autonomous Prefecture v. Nanjing Sanyong International Trading Co., Ltd.(case regarding dispute over trademark infringement)	(2020) Su 0115 Minchu No.1431
Chengdu Pidu District Food Industry Association v. Nanjing Jiangning District Caixia Dry Goods Sales Department.(case regarding dispute over trademark infringement)	(2020) Su 0115 Minchu No.5758
Chengdu Pidu District Food Industry Association v. Beitang District Multiflavor Condiment Store.( appeal case regarding dispute over trademark infringement)	(2020) Su 02 Minzhong No.2030
Chengdu Pidu District Food Industry Association v. No.1 Grain and Oil Wholesale and Retail Department of Chengguan Town, Shucheng County.(case regarding dispute over trademark infringement)	(2020) Wan 15 Minchu No.298
Chengdu Pidu District Food Industry Association v. Shucheng County Chengguan Town Zengping Condiment Sales Department(case regarding dispute over trademark infringement)	(2020) Wan 15 Minchu No.299
Fuzhou Rice Factory v. Heilongjiang Wumi Changxiang Agricultural Science and Technology Development Co., Ltd. et al.( appeal case regarding dispute over trademark infringement)	(2020) Yu 01 Minzhong No.7209
Aksu Apple Association v. zhongmou county Xingshi Xinyuan Fengyang Fruit Shop(Retrial case	(2020) Yu 0192 Zhimin Re No.2
Korla Xiangli Association of Bayinguoleng Mongolian Autonomous Prefecture v. Nanyang Chengfa Commercial Development Co., Ltd. Chengfa Life Plaza.(case regarding dispute over trademark infringement)	(2020) Yu 13 Zhi Minchu No.166
Korla Xiangli Association of Bayinguoleng Mongolian Autonomous Prefecture v. Nanyang Chengfa Commercial Development Co., Ltd. Chengfa Life Plaza.( appeal case regarding dispute over trademark infringement)	(2020) Yu Zhi Mnzhong No.553
Xiantao Rice Industry Association v. Xinghua Wenxing Rice Industry of Tianhe District of Guangzhou and Hubei Caiyi Rice Industry Co., Ltd.(case regarding dispute over trademark infringement)	(2020) Yue 0106 Minchu No.12496
Xiantao Rice Industry Association v. Hubei Zhongyuan Family Banquet Grain and Oil Co., Ltd.(case regarding dispute over trademark infringement)	(2020) Yue 0115 Minchu No.1930
Aksu Apple Association v. Dongguan Dongcheng Changjiang Fruit & Food Sales Department(case regarding dispute over trademark infringement)	(2020) Yue 1971 Minchu No.22332
Xiantao Rice Industry Association v. Gushi Kaifeng Grain Trade Co., Ltd. and Guangzhou Huangxiacheng Trading Co., Ltd.( appeal case regarding dispute over trademark infringement)	(2020) Yue 73 Minzhong No.28
Xiantao Rice Industry Association v. Gushi Li Minfu Rice Industry Co., Ltd. and Guangzhou Panyu Dashi Kahai Department Store.( appeal case regarding dispute over trademark infringement)	(2020) Yue 73 Minzhong No.4846
Wuchang city Rice Association v Suihua Jiahe Rice Industry Co., Ltd. and Hangzhou Alibaba Advertising Co., Ltd.(case regarding dispute over trademark infringement)	(2020) Zhe 0108 Minchu No.2699
Zhoushan Aquatic Products Circulation and Processing Industry Association v. Lianyungang Duoluo Trading Co., Ltd. and Hangzhou Alibaba Advertising Co., Ltd.(case regarding dispute over trademark infringement)	(2020) Zhe 0108 Minchu No.4155
Wuchang city Rice Association v. Xiamen Longtaihang Trading Co., Ltd. and Hangzhou Alibaba Advertising Co., Ltd.(case regarding dispute over trademark infringement)	(2020) Zhe 0108 Minchu No.4257
Hangzhou Xihu Longjing Tea Industry Association v. Zhejiang Zhuoya Supply Chain Management Co., Ltd.(case regarding dispute over trademark infringement)	(2020) Zhe 0382 Minchu No.5440
Hangzhou Xihu Longjing Tea Industry Association v. Wu Weizhong(case regarding dispute over trademark infringement)	(2020) Zhe 11 Minchu No.96
Korla Xiangli Association of Bayinguoleng Mongolian Autonomous Prefecture v. Demaisheng Supermarket, Yanjiang District, ziyang.(case regarding dispute over trademark infringement)	(2021) Chuan 20 Zhi Minchu No.2
Aksu Apple Association v. Caiyuanzi Fresh Supermarket, Xiling District, Yichang City( appeal case regarding dispute over trademark infringement)	(2021) E Zhi Minzhong No.200
Aksu Apple Association v. Qianmo Fruit Sales Department, Xiling District, Yichang City( appeal case regarding dispute over trademark infringement)	(2021) E Zhi Minzhong No.383
Aksu Apple Association v. Lianjia Fruit Store, Wujiagang District, Yichang City( appeal case regarding dispute over trademark infringement)	(2021) E Zhi Minzhong No.384
Aksu apple association v Nanning Jiangnan laodu fruit sales department( appeal case regarding dispute over trademark infringement)	(2021) Gui Minzhong No.543
Aksu Apple Association v. nehe city Renwang Fruit and Vegetable Supermarket.(case regarding dispute over trademark infringement)	(2021) Hei 02 Minchu No.39
Korla Xiangli Association of Bayinguoleng Mongolian Autonomous Prefecture v. nehe city Zhen Shi Fresh Sunshine Store.(case regarding dispute over trademark infringement)	(2021) Hei 02 Minchu No.66
Wuxi Huishan Yangshan Peach Farmers Association v. Shanghai Xunmeng Information Technology Co., Ltd. et al.(case regarding dispute over trademark infringement)	(2021) Hu 0104 Minchu No.10088
Gaoyou Duck and Egg Industry Association v. Shanghai Xunmeng Information Technology Co., Ltd. et al.(case regarding dispute over trademark infringement)	(2021) Hu 0104 Minchu No.12355
Xinyang Tea Association v. Xinchun Tea Wholesale Department, Qiaokou District, Wuhan City(case regarding dispute over trademark infringement)	(2021) Hu 0104 Minchu No.17710
Xinyang Tea Association v. Hefei Huixuan Tea Co., Ltd(case regarding dispute over trademark infringement)	(2021) Jing 0102 Minchu No.16099
Korla Fragrant Pear Association of Bayinguoleng Mongolian Autonomous Prefecture v. Beijing JD.COM Sanbai Liushidu Electronic Commerce Co., Ltd. et al.(case regarding dispute over trademark infringement)	(2021) Jing 0102 Minchu No.16806
Xinyang Tea Association v. Anxi Chenpai Tea Co., Ltd., Fujian Province et al.(case regarding dispute over trademark infringement)	(2021) Jing 0102 Minchu No.3281
Korla Fragrant Pear Association of Bayinguoleng Mongolian Autonomous Prefecture v. Beijing JD.COM Sanbai Liushidu Electronic Commerce Co., Ltd. et al.(case regarding dispute over trademark infringement)	(2021) Jing 0102 Minchu No.5776
Korla Xiangli Association of Bayinguoleng Mongolian Autonomous Prefecture v. Suqian Juanzhisheng Electronic Commerce Co., Ltd. et al.(case regarding dispute over trademark infringement)	(2021) Jing 0102 Minchu No.5777
Korla Fragrant Pear Association of Bayinguoleng Mongolian Autonomous Prefecture v. Tiantian Fresh Fruit Store of Xinhua District of Pingdingshan City.( appeal case regarding dispute over trademark infringement)	(2021) Yu Zhi Minzhong No.335
Jiangsu Xuyi Lobster Association v. Abiao Lobster Restaurant, Taishan District, Tai 'an City(case regarding dispute over trademark infringement)	(2021) Lu 0991 Minchu No.491
Aksu Apple Association v. Haoxin Fruit Industry, Liaocheng Economic and Technological Development Zone( appeal case regarding dispute over trademark infringement)	(2021) Lu 15 Minzhong No.668
Wuchang city rice association v. Taian lvjiate food co., ltd.( appeal case regarding dispute over trademark infringement)	(2021) Lu Minzhong No.1664
Chengdu Pidu District Food Industry Association v. Xi 'an Yanta District Weizhiyuan Seasoning Non-staple Food Store.( appeal case regarding dispute over trademark infringement)	(2021) Shaan 01 Minzhong No.238
Chengdu Pidu District Food Industry Association v. Tangyake grocery wholesale department, Yanta District, Xi 'an City.( appeal case regarding dispute over trademark infringement)	(2021) Shaan 01 Minzhong No.242
Chengdu Pidu District Food Industry Association v. Xixian Yanta District Jiaxiang Non-staple Food Dry Adjustment Wholesale Department.( appeal case regarding dispute over trademark infringement)	(2021) Shaan 01 Minzhong No.244
Chengdu Pidu District Food Industry Association v. Pengtao Dried Vegetable Seasoning Wholesale Department, Yanta District, Xi 'an City.( appeal case regarding dispute over trademark infringement)	(2021) Shaan 01 Minzhong No.246
Bayinguoleng Mongolian Autonomous Prefecture Korla Xiangli Association v. Zhonglou District Yonghong Duyang Fruit Shop(case regarding dispute over trademark infringement)	(2021) Su 0404 Minchu No.3282
Bayinguoleng Mongolian Autonomous Prefecture Korla Xiangli Association v. Runzhou District Xindai Fruits Shop(case regarding dispute over trademark infringement)	(2021) Su 11 Minchu No.86
Xinghua city Hairy Crab Industry Association v. Taizhou Jiangyan Zhenxianzi Trading Co., Ltd. et al.(case regarding dispute over trademark infringement)	(2021) Su 1282 Minchu No.1279
Xinghua city Hairy Crab Industry Association v. Taizhou Jiangyan Zhenxianzi Trading Co., Ltd. et al.( appeal case regarding dispute over trademark infringement)	(2021) Su 12 Minzhong No.3787
Xiangyin County Zhangshu Town Pepper Industry Association v. Chu Niang You Xi Restaurant, Furong District, Changsha City.(case regarding dispute over trademark infringement)	(2021) Xiang 0103 Minchu No.11007
Xiangyin County Zhangshu Town Pepper Industry Association v. Zhouxiangcai Store, Yuhua District, Changsha City(case regarding dispute over trademark infringement)	(2021) Xiang 0103 Minchu No.9750
Xiangyin County Zhangshu Town Pepper Industry Association v. Huxiansheng Fresh Food Store, Yuhua District, Changsha City(case regarding dispute over trademark infringement)	(2021) Xiang 0103 Minchu No.9755
Xiangyin Zhangshu Town Pepper Industry Association v. Hu Lin Vegetable Distribution Center, Yuhua District, Changsha City.(case regarding dispute over trademark infringement)	(2021) Xiang 0103 Minchu No.9768
Pepper Industry Association of Zhangshu Town, Xiangyin County v. Sales Department of Fresh Poultry in Haogang, Furong District, Changsha City.(case regarding dispute over trademark infringement)	(2021) Xiang 0103 Minchu No.9775
Xiangyin County Zhangshu Town Pepper Industry Association v. Changsha Tianxin District Liu Changhai Vegetable Shop.(case regarding dispute over trademark infringement)	(2021) Xiang 0103 Minchu No.9776
Pepper Industry Association of Zhangshu Town, Xiangyin County v. Jianghai Vegetable Firm, Yuhua District, Changsha City et al.(case regarding dispute over trademark infringement)	(2021) Xiang 0103 Minchu No.9778
Xiangyin County Zhangshu Town Pepper Industry Association v. Yuhua District Junhao Fresh Store of Changsha City.(case regarding dispute over trademark infringement)	(2021) Xiang 0103 Minchu No.9783
Xiangyin County Zhangshu Town Pepper Industry Association v. Yuhua District Junhao Fresh Store of Changsha City.(case regarding dispute over trademark infringement)	(2021) Xiang 0103 Minchu No.9785
Xiangyin County Zhangshu Town Pepper Industry Association v. Yuxiangchu Restaurant, Yuelu District, Changsha City(case regarding dispute over trademark infringement)	(2021) Xiang 0104 Minchu No.7148
Xiangyin Zhangshu Town Pepper Industry Association v. Hunan Chaguxuan Catering Management Co., Ltd.(case regarding dispute over trademark infringement)	(2021) Xiang 0104 Minchu No.7979
Xiangyin County Zhangshu Town Pepper Industry Association v. Lianhu Store, Yiyoute Shopping Center, Wangcheng District, Changsha City(case regarding dispute over trademark infringement)	(2021) Xiang 0104 Minchu No.7989
Xiangyin County Zhangshu Town Pepper Industry Association v. Qingzhi Sales Department of Wangcheng District, Changsha City.(case regarding dispute over trademark infringement)	(2021) Xiang 0104 Minchu No.7990
Xiangyin County Zhangshu Town Pepper Industry Association v. Fuzhou Yixuanxuan Trading Co., Ltd.(case regarding dispute over trademark infringement)	(2021) Xiang 06 Zhi Minchu No.79
Xiangyin county zhangshu town pepper industry association v Zhoukou haowen trading co., ltd(case regarding dispute over trademark infringement)	(2021) Xiang 06 Zhi Minchu No.96
Chongqing Junshan Tea Co., Ltd. v. Shaanxi Yunzhongju Tea Management Co., Ltd.(case regarding dispute over trademark infringement)	(2021) Yu 0192 Minchu No.9961
Xinyang Tea Association v. Yunyang binjiang road Chaoqian Shopping Center.(case regarding dispute over trademark infringement)	(2021) Yu 01 Minchu No.545
Xinyang Tea Association v. Shizhu Tujia Autonomous County Xiaoguang grocery store(case regarding dispute over trademark infringement)	(2021) Yu 01 Minchu No.637
Xinyang Tea Association v. Chongqing Jinhui Trading Co., Ltd., No.1 Fuji Non-staple Food Supermarket in Fengdu County.(case regarding dispute over trademark infringement)	(2021) Yu 01 Minchu No.642
Xinyang Tea Association v shizhu Tujia autonomous county haohaoxin food supermarket(case regarding dispute over trademark infringement)	(2021) Yu 01 Minchu No.643
Korla Xiangli Association of Bayinguoleng Mongolian Autonomous Prefecture v. Laowen Fruit Shop in Yuwangtai District.(case regarding dispute over trademark infringement)	(2021) Yu 02 Zhi Minchu No.364
Korla Xiangli Association of Bayinguoleng Mongolian Autonomous Prefecture v. Luoyang Feiyingte Trading Co., Ltd.(case regarding dispute over trademark infringement)	(2021) Yu 0302 Zhi Minchu No.93
Korla Xiangli Association of Bayinguoleng Mongolian Autonomous Prefecture v. Yan Zhansheng Fruit Firm, Xinhua District, Pingdingshan City.(case regarding dispute over trademark infringement)	(2021) Yu 04 Zhi Minchu No.484
Chengdu Pidu District Food Industry Association v. Yidong Dry Tune Wholesale Firm, Jian 'an District, Xuchang City et al.(case regarding dispute over trademark infringement)	(2021) Yu 10 Zhi Minchu No.438
Korla Xiangli Association of Bayinguoleng Mongolian Autonomous Prefecture v. Li Ji Fruit Supermarket, Shihe District, Xinyang City.(case regarding dispute over trademark infringement)	(2021) Yu 15 Zhi Minchu No.150
Korla Xiangli Association of Bayinguoleng Mongolian Autonomous Prefecture v. Ding Xia Fruit Shop, Pingqiao District, Xinyang City.(case regarding dispute over trademark infringement)	(2021) Yu 15 Zhi Minchu No.151
Korla Xiangli Association of Bayinguoleng Mongolian Autonomous Prefecture v. Hao Huaitao Fruit Wholesale Department, Shihe District, Xinyang City.(case regarding dispute over trademark infringement)	(2021) Yu 15 Zhi Minchu No.155
Korla Xiangli Association of Bayinguoleng Mongolian Autonomous Prefecture v. Xiongguangbing Fruit Wholesale Department of Shihe District, Xinyang City.(case regarding dispute over trademark infringement)	(2021) Yu 15 Zhi Minchu No.156
Korla Xiangli Association of Bayinguoleng Mongolian Autonomous Prefecture v. Xiaoping Fruit Wholesale Department, Shihe District, Xinyang City.(case regarding dispute over trademark infringement)	(2021) Yu 15 Zhi Minchu No.158
Bayinguoleng Mongolian Autonomous Prefecture Korla Xiangli Association v. Kongshi Fruit and Vegetable Shop in Pingqiao District.(case regarding dispute over trademark infringement)	(2021) Yu 15 Zhi Minchu No.159
Korla Xiangli Association of Bayinguoleng Mongolian Autonomous Prefecture v. Lvwei Fruit & Food Wholesale Department of Shihe District, Xinyang City.(case regarding dispute over trademark infringement)	(2021) Yu 15 Zhi Minchu No.160
Korla Xiangli Association of Bayinguoleng Mongolian Autonomous Prefecture v. Taihe Fresh Food Store, Shihe District, Xinyang City.(case regarding dispute over trademark infringement)	(2021) Yu 15 Zhi Minchu No.166
Bayinguoleng Mongolian Autonomous Prefecture Korla Xiangli Association v. changge city Youduo Fruit Sales Store.( appeal case regarding dispute over trademark infringement)	(2021) Yuzhi Minzhong No.337
Korla Xiangli Association of Bayinguoleng Mongolian Autonomous Prefecture v. Zhao Zhenhua Boutique Store, Xinhua District, Pingdingshan City( appeal case regarding dispute over trademark infringement)	(2021) Yuzhi Minzhong No.376
Xinyang Tea Association v. Shijing Hejiayi Department Store, Baiyun District, Guangzhou(case regarding dispute over trademark infringement)	(2021) Yue 0111 Minchu No.29666
Xinyang Tea Association v. Foshan Shunde Baijiang Lifestyle Supermarket Co., Ltd.(case regarding dispute over trademark infringement)	(2021) Yue 0604 Minchu No.4195
Xinyang Tea Association v. Fangyun Tea House in Pulandian District, et al.( appeal case regarding dispute over trademark infringement)	(2021) Liao 02 Minzhong No.3
Korla Fragrant Pear Association of Bayinguoleng Mongolian Autonomous Prefecture v. Huicheng Changrong Fruit Wholesale House of Huizhou City.(case regarding dispute over trademark infringement)	(2021) Yue 1302 Minchu No.2756
Aksu Apple Association v. Dongguan Dalingshan Jinyuan Fruit Wholesale House(case regarding dispute over trademark infringement)	(2021) Yue 1972 Minchu No.2333
Xinyang Tea Association v. Zhongshan Shunhe Commercial Department Store Co., Ltd.(case regarding dispute over trademark infringement)	(2021) Yue 2071 Minchu No.11902
Korla Fragrant Pear Association of Bayinguoleng Mongolian Autonomous Prefecture, Xincheng Xiaoteng Fruit Shop of Xiuzhou District, Jiaxing City(case regarding dispute over trademark infringement)	(2021) Xiang 0411 Minchu No.1162
Xiangyin County Zhangshu Town Pepper Industry Association v. Zhoujiujiu Restaurant, Yuhua District, Changsha City(case regarding dispute over trademark infringement)	(2022) Xiang 0103 Minchu No.2391
Xiangyin County Zhangshu Town Pepper Industry Association v. Zhouxiangchu Home Cuisine Restaurant, Tianxin District, Changsha City(case regarding dispute over trademark infringement)	(2022) Xiang 0103 Minchu No.2421
Xiangyin Zhangshu Town Pepper Industry Association v. Zanqi Food Store in Tianxin District, Changsha City.(case regarding dispute over trademark infringement)	(2022) Xiang 0103 Minchu No.2509
Xiangyin County Zhangshu Town Pepper Industry Association v. Cha Yu You Wei Restaurant, Yuelu District, Changsha City(case regarding dispute over trademark infringement)	(2022) Xiang 0104 Minchu No.3316
Xiangyin County Zhangshu Town Pepper Industry Association v. Xu Hongjun(case regarding dispute over trademark infringement)	(2022) Xiang 0104 Minchu No.5264
Xiangyin County Zhangshu Town Pepper Industry Association v. Yunjie Restaurant, Wangcheng District, Changsha City(case regarding dispute over trademark infringement)	(2022) Xiang 0104 Minchu No.5265
Pepper Industry Association of Zhangshu Town, Xiangyin County v. Yichuan Vegetable Shop in Yuelu District, Changsha City et al.(case regarding dispute over trademark infringement)	(2022) Xiang 0104 Minchu No.5266
Xinyang Tea Association v. Foshan Shunde Wansheng Tesco Commercial Co., Ltd.(case regarding dispute over trademark infringement)	(2022) Yue 0604 Minchu No.16384
